# Supplementary material for: Molecular Profiling of SYT-SSX Fusion Transcripts for Enhanced Diagnosis of Synovial Sarcomas
Source: J Pers Med. 2025 Sep 29;15(10):455. doi: 10.3390/jpm15100455 (PMC12565586; doi:10.3390/jpm15100455)
Supplement: Supplementary file 1 [file jpm-15-00455-s001.zip]

Archive with 1 entries (1 files):
- jpm-3813333-supplementary.pdf
